# Supplementary material for: Structural phase transition in NH₄F under extreme pressure conditions
Source: Commun Chem. 2024 Sep 30;7:220. doi: 10.1038/s42004-024-01309-w (PMC11443071; doi:10.1038/s42004-024-01309-w)
Supplement: Supplementary file 5 — Supplementary Data 2 [file 42004_2024_1309_MOESM5_ESM.cif]

# generated using pymatgen
data_H4NF
_symmetry_space_group_name_H-M   P-4m2
_cell_length_a   4.00962000
_cell_length_b   4.00962000
_cell_length_c   2.72182000
_cell_angle_alpha   90.00000000
_cell_angle_beta   90.00000000
_cell_angle_gamma   90.00000000
_symmetry_Int_Tables_number   115
_chemical_formula_structural   H4NF
_chemical_formula_sum   'H8 N2 F2'
_cell_volume   43.75884316
_cell_formula_units_Z   2
loop_
 _symmetry_equiv_pos_site_id
 _symmetry_equiv_pos_as_xyz
  1  'x, y, z'
  2  'y, -x, -z'
  3  '-x, -y, z'
  4  '-y, x, -z'
  5  '-x, y, z'
  6  '-y, -x, -z'
  7  'x, -y, z'
  8  'y, x, -z'
loop_
 _atom_site_type_symbol
 _atom_site_label
 _atom_site_symmetry_multiplicity
 _atom_site_fract_x
 _atom_site_fract_y
 _atom_site_fract_z
 _atom_site_occupancy
  H  H0  4  0.00000000  0.20830577  0.28724089  1
  H  H1  4  0.29169423  0.50000000  0.71275911  1
  N  N2  1  0.00000000  0.00000000  0.50000000  1
  N  N3  1  0.50000000  0.50000000  0.50000000  1
  F  F4  2  0.00000000  0.50000000  0.03674012  1
