# Supplementary material for: Structural phase transition in NH₄F under extreme pressure conditions
Source: Commun Chem. 2024 Sep 30;7:220. doi: 10.1038/s42004-024-01309-w (PMC11443071; doi:10.1038/s42004-024-01309-w)
Supplement: Supplementary file 6 — Supplementary Data 3 [file 42004_2024_1309_MOESM6_ESM.cif]

# generated using pymatgen
data_H4NF
_symmetry_space_group_name_H-M   P4/nmm
_cell_length_a   3.89916000
_cell_length_b   3.89916000
_cell_length_c   2.55203000
_cell_angle_alpha   90.00000000
_cell_angle_beta   90.00000000
_cell_angle_gamma   90.00000000
_symmetry_Int_Tables_number   129
_chemical_formula_structural   H4NF
_chemical_formula_sum   'H8 N2 F2'
_cell_volume   38.79965720
_cell_formula_units_Z   2
loop_
 _symmetry_equiv_pos_site_id
 _symmetry_equiv_pos_as_xyz
  1  'x, y, z'
  2  '-y+1/2, x+1/2, z'
  3  '-x, -y, z'
  4  'y+1/2, -x+1/2, z'
  5  'x+1/2, -y+1/2, -z'
  6  '-y, -x, -z'
  7  '-x+1/2, y+1/2, -z'
  8  'y, x, -z'
  9  '-x+1/2, -y+1/2, -z'
  10  'y, -x, -z'
  11  'x+1/2, y+1/2, -z'
  12  '-y, x, -z'
  13  '-x, y, z'
  14  'y+1/2, x+1/2, z'
  15  'x, -y, z'
  16  '-y+1/2, -x+1/2, z'
loop_
 _atom_site_type_symbol
 _atom_site_label
 _atom_site_symmetry_multiplicity
 _atom_site_fract_x
 _atom_site_fract_y
 _atom_site_fract_z
 _atom_site_occupancy
  H  H0  8  0.00000000  0.21059162  0.77060759  1
  N  N1  2  0.00000000  0.00000000  0.00000000  1
  F  F2  2  0.00000000  0.50000000  0.42261835  1
